# Supplementary material for: Significant improvement of bone marrow-derived MSC expansion from MDS patients by defined xeno-free medium
Source: Stem Cell Res Ther. 2023 Jun 7;14:156. doi: 10.1186/s13287-023-03386-5 (PMC10249283; doi:10.1186/s13287-023-03386-5)
Supplement: Supplementary file 1 — Additional file 1 Other Mesenchymal stem cell genes. [file 13287_2023_3386_MOESM1_ESM.xlsx]

## Sheet: Tabelle1
Gene	Gene Name	Information from Qiagen
ABCB1	ATP-binding cassette, sub-family B (MDR/TAP), member 1	Chondrogenesis
ACTA2	Actin, alpha 2, smooth muscle, aorta	Myogenesis
ALCAM	Activated leukocyte cell adhesion molecule	Mesencymal Stem Cell-Specific Marker
ANPEP	Alanyl (membrane) aminopeptidase	Mesencymal Stem Cell-Specific Marker
ANXA5	Annexin A5	Other Mesenchymal Stem Cell Genes
BDNF	Brain-derived neurotrophic factor	Other Mesenchymal Stem Cell Genes
BGLAP	Bone gamma-carboxyglutamate (gla) protein	Other Mesenchymal Stem Cell Genes
BMP2	Bone morphogenetic protein 2	Mesencymal Stem Cell-Specific Marker
BMP4	Bone morphogenetic protein 4	Chondrogenesis
BMP6	Bone morphogenetic protein 6	Osteogenesis/Chondrogenesis
BMP7	Bone morphogenetic protein 7	Other Mesenchymal Stem Cell Genes
CASP3	Caspase 3, apoptosis-related cysteine peptidase	Mesencymal Stem Cell-Specific Marker
CD44	CD44 molecule (Indian blood group)	Mesencymal Stem Cell-Specific Marker
COL1A1	Collagen, type I, alpha 1	Other Mesenchymal Stem Cell Genes
CSF2	Colony stimulating factor 2 (granulocyte-macrophage)	Other Mesenchymal Stem Cell Genes
CSF3	Colony stimulating factor 3 (granulocyte)	Other Mesenchymal Stem Cell Genes
CTNNB1	Catenin (cadherin-associated protein), beta 1, 88kDa	Other Mesenchymal Stem Cell Genes
EGF	Epidermal growth factor	Other Mesenchymal Stem Cell Genes
ENG	Endoglin	Mesencymal Stem Cell-Specific Marker
ERBB2	V-erb-b2 erythroblastic leukemia viral oncogene homolog 2, neuro/glioblastoma derived oncogene homolog (avian)	Mesencymal Stem Cell-Specific Marker
FGF10	Fibroblast growth factor 10	Osteogenesis
FGF2	Fibroblast growth factor 2 (basic)	Stemness Marker
FUT1	Fucosyltransferase 1 (galactoside 2-alpha-L-fucosyltransferase, H blood group)	Other Mesenchymal Stem Cell Genes
FUT4	Fucosyltransferase 4 (alpha (1,3) fucosyltransferase, myeloid-specific)	Mesencymal Stem Cell-Specific Marker
FZD9	Frizzled family receptor 9	Mesencymal Stem Cell-Specific Marker
GDF15	Growth differentiation factor 15	Tenogenesis
GDF5	Growth differentiation factor 5	Chondrogenesis
GDF6	Growth differentiation factor 6	Chondrogenesis
GDF7	Growth differentiation factor 7	Chondrogenesis
GTF3A	General transcription factor IIIA	Other Mesenchymal Stem Cell Genes
HAT1	Histone acetyltransferase 1	Chondrogenesis
HDAC1	Histone deacetylase 1	Osteogenesis
HGF	Hepatocyte growth factor (hepapoietin A; scatter factor)	Other Mesenchymal Stem Cell Genes
HNF1A	HNF1 homeobox A	Osteogenesis
ICAM1	Intercellular adhesion molecule 1	Other Mesenchymal Stem Cell Genes
IFNG	Interferon, gamma	Other Mesenchymal Stem Cell Genes
IGF1	Insulin-like growth factor 1 (somatomedin C)	Other Mesenchymal Stem Cell Genes
IL10	Interleukin 10	Other Mesenchymal Stem Cell Genes
IL1B	Interleukin 1, beta	Other Mesenchymal Stem Cell Genes
IL6	Interleukin 6 (interferon, beta 2)	Other Mesenchymal Stem Cell Genes
INS	Insulin	Stemness Marker
ITGA6	Integrin, alpha 6	Mesencymal Stem Cell-Specific Marker
ITGAV	Integrin, alpha V (vitronectin receptor, alpha polypeptide, antigen CD51)	Mesencymal Stem Cell-Specific Marker
ITGAX	Integrin, alpha X (complement component 3 receptor 4 subunit)	Chondrogenesis
ITGB1	Integrin, beta 1 (fibronectin receptor, beta polypeptide, antigen CD29 includes MDF2, MSK12)	Other Mesenchymal Stem Cell Genes
JAG1	Jagged 1	Myogenesis
KAT2B	K(lysine) acetyltransferase 2B	Chondrogenesis
KDR	Kinase insert domain receptor (a type III receptor tyrosine kinase)	Mesencymal Stem Cell-Specific Marker
KITLG	KIT ligand	Other Mesenchymal Stem Cell Genes
LIF	Leukemia inhibitory factor (cholinergic differentiation factor)	Stemness Marker
MCAM	Melanoma cell adhesion molecule	Mesencymal Stem Cell-Specific Marker
MMP2	Matrix metallopeptidase 2 (gelatinase A, 72kDa gelatinase, 72kDa type IV collagenase)	Other Mesenchymal Stem Cell Genes
NES	Nestin	Other Mesenchymal Stem Cell Genes
NGFR	Nerve growth factor receptor	Mesencymal Stem Cell-Specific Marker
NOTCH1	Notch 1	Myogenesis
NT5E	5'-nucleotidase, ecto (CD73)	Mesencymal Stem Cell-Specific Marker
NUDT6	Nudix (nucleoside diphosphate linked moiety X)-type motif 6	Other Mesenchymal Stem Cell Genes
PDGFRB	Platelet-derived growth factor receptor, beta polypeptide	Mesencymal Stem Cell-Specific Marker
PIGS	Phosphatidylinositol glycan anchor biosynthesis, class S	Other Mesenchymal Stem Cell Genes
POU5F1	POU class 5 homeobox 1	Stemness Marker
PPARG	Peroxisome proliferator-activated receptor gamma	Adipogenesis
PROM1	Prominin 1	Mesencymal Stem Cell-Specific Marker
PTK2	PTK2 protein tyrosine kinase 2	Osteogenesis
PTPRC	Protein tyrosine phosphatase, receptor type, C	Other Mesenchymal Stem Cell Genes
RHOA	Ras homolog gene family, member A	Adipogenesis
RUNX2	Runt-related transcription factor 2	Osteogenesis/Adipogenesis
SLC17A5	Solute carrier family 17 (anion/sugar transporter), member 5	Other Mesenchymal Stem Cell Genes
SMAD4	SMAD family member 4	Tenogenesis
SMURF1	SMAD specific E3 ubiquitin protein ligase 1	Osteogenesis
SMURF2	SMAD specific E3 ubiquitin protein ligase 2	Osteogenesis
SOX2	SRY (sex determining region Y)-box 2	Stemness Marker
SOX9	SRY (sex determining region Y)-box 9	Chondrogenesis
TBX5	T-box 5	Osteogenesis
TERT	Telomerase reverse transcriptase	Stemness Marker
TGFB1	Transforming growth factor, beta 1	Chondrogenesis/Tenogenesis
TGFB3	Transforming growth factor, beta 3	Other Mesenchymal Stem Cell Genes
THY1	Thy-1 cell surface antigen	Mesencymal Stem Cell-Specific Marker
TNF	Tumor necrosis factor	Other Mesenchymal Stem Cell Genes
VCAM1	Vascular cell adhesion molecule 1	Mesencymal Stem Cell-Specific Marker
VEGFA	Vascular endothelial growth factor A	Other Mesenchymal Stem Cell Genes
VIM	Vimentin	Other Mesenchymal Stem Cell Genes
VWF	Von Willebrand factor	Other Mesenchymal Stem Cell Genes
WNT3A	Wingless-type MMTV integration site family, member 3A	Stemness Marker
ZFP42	Zinc finger protein 42 homolog (mouse)	Stemness Marker
